# Supplementary material for: The interaction of ethnicity and deprivation on COVID-19 mortality risk: a retrospective ecological study
Source: Sci Rep. 2021 Jun 2;11:11555. doi: 10.1038/s41598-021-91076-8 (PMC8172854; doi:10.1038/s41598-021-91076-8)
Supplement: Supplementary file 1 — Supplementary Information. [file 41598_2021_91076_MOESM1_ESM.xlsx]

## Sheet: Sheet1
			Supplementary Appendix: Percentage of Ethnic Population in Local Districts
			Area Name	White	Black African	Black Carribbean	Black Other	Chinese	Bangladeshi	Indian	Pakistani	Arab	Other Asian	Mixed	Others	Total
			Adur	95.8828	0.393907	0.0980681	0.0196136	0.395541	0.439672	0.382465	0.0898957	0.277859	0.421693	1.44814	0.150371	100
			Allerdale	98.9245	0.0445956	0.0207422	0.0103711	0.127564	0.0943768	0.0840057	0.0352617	0.0020742	0.153492	0.441808	0.0611894	100
			Amber Valley	98.131	0.0981122	0.0866657	0.0220752	0.164338	0.0089936	0.340122	0.0654081	0.0220752	0.18069	0.801249	0.0793073	100
			Arun	97.0572	0.209339	0.10701	0.043473	0.275552	0.245455	0.33307	0.0715633	0.0481547	0.489573	1.00456	0.115036	100
			Ashfield	97.687	0.163184	0.1749	0.0569052	0.194147	0.0518841	0.331389	0.0811736	0.020921	0.261094	0.886215	0.0912157	100
			Ashford	93.6959	0.803689	0.277222	0.0847774	0.365391	0.156838	0.812167	0.136492	0.0737563	1.91258	1.42596	0.25518	100
			Aylesbury Vale	89.63	0.962461	0.747687	0.19812	0.36523	0.115426	1.07502	3.1056	0.194674	1.14163	2.21894	0.245209	100
			Babergh	97.8402	0.151584	0.101436	0.0478687	0.183497	0.0740825	0.205152	0.0102576	0.0113973	0.286073	0.942558	0.145886	100
			Barking and Dagenham	58.2999	15.4294	2.81156	1.73632	0.707328	4.1423	3.99976	4.3069	0.523369	2.76207	4.23751	1.04351	100
			Barnet	64.1307	5.44129	1.2537	1.002	2.31743	0.621517	7.8342	1.4995	1.4619	6.22359	4.81753	3.3966	100
			Barnsley	97.8652	0.430324	0.0644405	0.0333015	0.190294	0.0259492	0.191159	0.0912547	0.0726578	0.219703	0.704953	0.110717	100
			Barrow-in-Furness	98.3398	0.0810572	0.0101322	0.0101322	0.264883	0.0622404	0.198301	0.0680302	0.0506608	0.322781	0.521082	0.0709251	100
			Basildon	92.6532	1.9135	0.533533	0.237826	0.334676	0.18453	1.19715	0.249861	0.0641845	0.765056	1.65447	0.212038	100
			Basingstoke and Deane	92.9016	0.750302	0.280097	0.107271	0.727656	0.196664	1.45233	0.231825	0.0822413	1.39333	1.67641	0.20024	100
			Bassetlaw	97.3676	0.195813	0.211761	0.0531618	0.159485	0.0655662	0.389853	0.254291	0.0460736	0.242772	0.882486	0.131132	100
			Bath and North East Somerset	94.5783	0.283497	0.381783	0.0880602	1.08627	0.124421	0.634033	0.0965821	0.213049	0.659031	1.64644	0.208504	100
			Bedford	80.5479	1.74055	1.80532	0.392433	0.57468	2.04789	5.15751	2.07647	0.210187	1.53036	3.42014	0.496574	100
			Bexley	81.8812	6.87595	1.02631	0.556473	1.08363	0.334918	3.03754	0.314659	0.130605	1.79959	2.32546	0.633629	100
			Birmingham	57.932	2.79494	4.4398	1.74531	1.18467	3.03175	6.02221	13.4782	1.01673	2.90277	4.43644	1.01524	100
			Blaby	90.9876	0.395038	0.423787	0.139488	0.463185	0.0191663	4.68402	0.299207	0.10222	0.622904	1.60251	0.260874	100
			Blackburn with Darwen	69.1638	0.416302	0.136959	0.0793279	0.48885	1.03398	13.4186	12.0694	0.39664	1.1228	1.23602	0.437321	100
			Blackpool	96.6734	0.128814	0.0781332	0.036603	0.361806	0.162602	0.441347	0.15697	0.119664	0.483581	1.23394	0.123183	100
			Bolsover	98.1362	0.23067	0.0672238	0.0540427	0.218807	0.0079087	0.27285	0.0738144	0.0026362	0.233306	0.682783	0.0197717	100
			Bolton	81.8846	1.24681	0.219664	0.214245	0.514116	0.221832	7.82735	4.34487	0.262658	1.09146	1.76743	0.405006	100
			Boston	96.8362	0.269196	0.0881848	0.0727138	0.201123	0.111391	0.578616	0.228971	0.0974674	0.315609	1.02727	0.173275	100
			Bournemouth, Christchurch and Poole	94.1996	0.418857	0.138827	0.0670383	0.717098	0.220118	0.827421	0.0828741	0.220382	1.0127	1.74511	0.349971	100
			Bracknell Forest	90.5914	1.401	0.355108	0.177554	0.491144	0.118369	1.75699	0.457577	0.177554	2.17923	2.03436	0.259706	100
			Bradford	67.4353	0.955686	0.685422	0.132644	0.399271	1.88783	2.5945	20.4065	0.710879	1.53717	2.48425	0.770597	100
			Braintree	96.6026	0.367137	0.194447	0.0591499	0.227761	0.129178	0.424927	0.0829458	0.0441924	0.493596	1.24895	0.125099	100
			Breckland	97.4136	0.161697	0.172426	0.122614	0.1548	0.0774	0.226069	0.0620732	0.006897	0.276647	1.19702	0.128745	100
			Brent	36.2707	7.83735	7.6227	3.37966	1.04429	0.561991	18.6421	4.62092	3.6727	9.18625	5.06884	2.09244	100
			Brentwood	93.5694	0.736403	0.312496	0.168476	0.512221	0.233692	1.2758	0.15353	0.142661	1.01765	1.62498	0.252714	100
			Brighton and Hove	89.0781	1.05828	0.321543	0.152175	1.09705	0.500057	1.09596	0.237408	0.79892	1.19509	3.80731	0.658085	100
			Bristol, City of	83.9709	2.82206	1.57087	1.61641	0.907448	0.49132	1.52884	1.60263	0.297034	0.993616	3.60504	0.593834	100
			Broadland	97.7127	0.182918	0.0505431	0.0320909	0.22945	0.0770181	0.32492	0.0361022	0.0641818	0.347384	0.853617	0.0890522	100
			Bromley	84.317	3.17364	2.13612	0.729819	0.894658	0.408866	2.00878	0.32774	0.281197	1.55305	3.52207	0.647076	100
			Bromsgrove	95.7912	0.117475	0.285144	0.0715529	0.329998	0.0416502	1.15125	0.236018	0.0566016	0.296891	1.49086	0.131358	100
			Broxbourne	90.3012	2.39934	1.39623	0.431582	0.348257	0.168787	0.85355	0.1549	0.144217	0.814024	2.28717	0.700787	100
			Broxtowe	92.7398	0.409181	0.369907	0.073068	1.03665	0.0840282	1.60202	0.707847	0.398221	0.682273	1.66869	0.228338	100
			Burnley	87.3591	0.0872971	0.137838	0.0172297	0.254999	2.78547	0.368715	6.80458	0.0631755	0.787971	1.12108	0.2125	100
			Bury	89.1776	0.603048	0.320437	0.0994272	0.594402	0.168054	0.749487	4.86437	0.25127	0.868367	1.81833	0.485248	100
			Calderdale	89.678	0.235004	0.156997	0.0490615	0.225192	0.281613	0.554394	6.82151	0.0544582	0.396417	1.37225	0.175149	100
			Cambridge	82.5119	1.04951	0.482776	0.160656	3.59579	1.49273	2.75537	0.59903	0.733044	2.55112	3.18406	0.884013	100
			Camden	66.2868	4.90247	1.58665	1.70738	2.94684	5.67446	2.76076	0.67578	1.55761	4.02926	5.59232	2.27968	100
			Cannock Chase	97.7366	0.100552	0.150828	0.0359114	0.232911	0.04925	0.416573	0.112865	0.0102604	0.195974	0.889577	0.0687447	100
			Canterbury	93.0365	0.885243	0.289126	0.107182	0.950081	0.166066	0.95802	0.202455	0.267955	1.12078	1.68778	0.328823	100
			Carlisle	98.099	0.0995127	0.0176705	0.0195305	0.313418	0.167405	0.253897	0.101373	0.0483613	0.324579	0.497563	0.0576615	100
			Castle Point	96.889	0.371544	0.230653	0.148845	0.249969	0.0988513	0.429492	0.0761269	0.0352229	0.295418	1.0351	0.139755	100
			Central Bedfordshire	93.8443	0.80745	0.483527	0.129727	0.551928	0.0841258	0.99575	0.173755	0.140341	0.711138	1.88261	0.195376	100
			Charnwood	87.3654	0.526791	0.204094	0.0680313	1.16978	1.21734	6.15593	0.257676	0.266105	0.915111	1.55147	0.302228	100
			Chelmsford	93.8643	0.843681	0.254887	0.120017	0.490761	0.27687	1.1354	0.399857	0.188937	0.645238	1.5721	0.20795	100
			Cheltenham	94.2557	0.455362	0.107144	0.0604846	0.65669	0.272181	1.36868	0.154668	0.148619	0.723223	1.62271	0.174541	100
			Cherwell	92.1709	0.733076	0.422928	0.226267	0.463106	0.129698	1.1849	1.67903	0.102208	0.80004	1.80449	0.283362	100
			Cheshire East	96.7073	0.179398	0.138061	0.0613303	0.30395	0.136169	0.580071	0.231272	0.09132	0.385813	1.0464	0.138871	100
			Cheshire West and Chester	97.396	0.177787	0.0594646	0.0382272	0.28367	0.174753	0.376811	0.101939	0.0603747	0.305818	0.925342	0.0998155	100
			Chesterfield	96.516	0.417197	0.261109	0.0751532	0.353605	0.135854	0.469226	0.32181	0.0578102	0.253401	1.05407	0.0847882	100
			Chichester	96.9489	0.280331	0.113363	0.0615147	0.297907	0.11512	0.413027	0.0316361	0.0896357	0.563299	0.959629	0.125666	100
			Chiltern	91.487	0.278512	0.229935	0.0572138	0.477141	0.129541	1.94203	1.91288	0.0626113	0.985589	2.20219	0.235332	100
			Chorley	96.8998	0.107321	0.223975	0.0429285	0.220242	0.0979889	0.571135	0.489945	0.105455	0.216509	0.948159	0.0765247	100
			Colchester	92.045	1.04175	0.305072	0.14098	0.976461	0.222448	0.823925	0.21147	0.565076	1.43754	1.82119	0.409074	100
			Copeland	98.425	0.0736513	0.0297438	0.0155801	0.232285	0.0991459	0.194043	0.111893	0.0169964	0.25353	0.48015	0.0679858	100
			Corby	95.5334	1.2701	0.212228	0.163252	0.156722	0.225288	0.568117	0.0555057	0.0391805	0.270998	1.36479	0.140397	100
			Cornwall	98.2293	0.0548591	0.0691375	0.0191631	0.188625	0.0526046	0.15725	0.0201025	0.0355081	0.226576	0.826643	0.120239	100
			Cotswold	97.821	0.164091	0.0567078	0.0555013	0.26906	0.0458489	0.263028	0.0193048	0.0048262	0.360758	0.842171	0.0977305	100
			County Durham	98.1543	0.0870934	0.0307847	0.0187046	0.311354	0.0469564	0.266541	0.0902109	0.0894315	0.23108	0.602835	0.0707269	100
			Coventry	73.8355	4.04972	1.0465	0.508266	1.17617	0.931032	8.75536	3.00038	0.637304	2.41608	2.59654	1.04713	100
			Craven	97.3921	0.0866285	0.0144381	0.0090238	0.212962	0.0703857	0.281543	0.855457	0.045119	0.330271	0.676785	0.0252667	100
			Crawley	79.9084	2.03008	0.436222	0.788015	0.465304	0.400574	5.18776	4.26654	0.39776	2.64923	2.90627	0.563806	100
			Croydon	55.0928	7.97544	8.61912	3.56516	1.08014	0.707252	6.78632	2.99	0.468108	4.84537	6.5758	1.29452	100
			Dacorum	90.811	1.36834	0.510884	0.185023	0.541261	0.19814	1.62033	1.3856	0.113913	0.928566	2.12293	0.214019	100
			Darlington	96.2402	0.195142	0.0994657	0.0435755	0.330605	0.495434	0.687735	0.137357	0.106097	0.437649	1.0856	0.141147	100
			Dartford	87.3723	2.89016	0.51045	0.274226	0.55256	0.442664	2.74226	0.183844	0.183844	2.03461	2.21948	0.593642	100
			Daventry	96.5058	0.273628	0.271058	0.0732243	0.19398	0.070655	0.707835	0.220958	0.0089925	0.326298	1.24738	0.100202	100
			Derby	80.3013	1.26873	1.36883	0.305123	0.519393	0.26452	4.38469	5.87734	0.346128	1.45446	2.90731	1.0022	100
			Derbyshire Dales	98.5952	0.0464031	0.0506215	0.0253108	0.133585	0.0056246	0.136397	0.118117	0.0140615	0.165926	0.655268	0.0534338	100
			Doncaster	95.2593	0.432868	0.257273	0.0826714	0.370699	0.0386902	0.616729	0.902111	0.0763884	0.589612	1.09821	0.275461	100
			Dorset	97.9661	0.128165	0.0733939	0.0287551	0.209227	0.131726	0.175269	0.0399832	0.0276596	0.357932	0.792818	0.0690122	100
			Dover	96.6796	0.237298	0.0761144	0.0322367	0.245357	0.135215	0.355499	0.0358185	0.0582051	1.0468	0.921432	0.176406	100
			Dudley	89.9918	0.448031	0.849405	0.195254	0.279939	0.126867	1.83335	3.30399	0.402333	0.509068	1.84006	0.219861	100
			Ealing	48.9935	5.11126	3.89778	1.88182	1.22086	0.527701	14.2532	4.34659	2.89674	9.32785	4.45148	3.09116	100
			East Cambridgeshire	96.2478	0.343602	0.113341	0.146747	0.345988	0.0954449	0.377007	0.122885	0.078742	0.508244	1.4102	0.209979	100
			East Devon	98.407	0.0513374	0.0460527	0.0128344	0.158542	0.0536023	0.166092	0.0045298	0.0264237	0.319349	0.682486	0.0717214	100
			East Hampshire	96.5634	0.342537	0.0700644	0.0345997	0.273338	0.142724	0.416061	0.0268148	0.121964	0.749083	1.12881	0.130614	100
			East Hertfordshire	95.4745	0.428508	0.217886	0.0682708	0.374763	0.204812	0.725559	0.154699	0.0973222	0.487337	1.608	0.15833	100
			East Lindsey	98.47	0.117301	0.0549849	0.0212608	0.14516	0.0733132	0.169354	0.0461873	0.0293253	0.144427	0.686945	0.0417885	100
			East Northamptonshire	96.6311	0.405693	0.235118	0.0852878	0.281219	0.0138305	0.610845	0.0714574	0.0380338	0.28583	1.21247	0.129084	100
			East Riding of Yorkshire	98.0879	0.106231	0.0523671	0.0203484	0.197499	0.0206476	0.323479	0.118499	0.0864806	0.225927	0.688553	0.072117	100
			East Staffordshire	90.422	0.293178	0.440207	0.167279	0.291417	0.138225	0.806459	4.92856	0.0801176	0.758916	1.42539	0.248277	100
			East Suffolk	97.0833	0.199122	0.128573	0.0584424	0.321851	0.100604	0.396156	0.0713832	0.0275514	0.358586	1.13879	0.115632	100
			Eastbourne	94.0611	0.520058	0.159941	0.107633	0.624673	0.288697	0.674969	0.107633	0.230354	1.11556	1.80159	0.30781	100
			Eastleigh	94.6789	0.343453	0.103036	0.0367415	0.499205	0.234826	1.56072	0.127797	0.160544	0.564701	1.38979	0.300322	100
			Eden	98.9251	0.017122	0.0133171	0.0114147	0.150293	0.0932197	0.146488	0.0133171	0.0323415	0.152195	0.401415	0.0437562	100
			Elmbridge	90.2564	0.473735	0.207832	0.0901624	0.873352	0.3851	1.90182	0.424069	0.456161	1.82159	2.6063	0.503534	100
			Enfield	61.0114	9.03202	5.54748	2.6022	0.82825	1.79188	3.72777	0.83017	0.617667	3.98891	5.49916	4.52305	100
			Epping Forest	90.5422	0.951395	0.768497	0.208569	0.479709	0.21258	2.43946	0.748442	0.12113	0.870374	2.125	0.532653	100
			Epsom and Ewell	85.8859	0.904104	0.404783	0.193071	1.22766	0.432745	2.43402	0.888126	0.716359	3.65103	2.55919	0.703044	100
			Erewash	97.0414	0.111527	0.300675	0.0660237	0.237328	0.0187365	0.694141	0.0794069	0.0303352	0.204317	1.13222	0.0838679	100
			Exeter	93.0519	0.417753	0.108684	0.0399073	1.69648	0.192744	0.80324	0.139251	0.559551	1.06986	1.64554	0.275106	100
			Fareham	96.7539	0.192685	0.0976869	0.0295749	0.41853	0.112026	0.594187	0.0690082	0.0949983	0.30023	1.21795	0.119196	100
			Fenland	97.2381	0.226743	0.195251	0.099725	0.225693	0.0682329	0.390502	0.0682329	0.0115471	0.375806	0.945813	0.154311	100
			Folkestone and Hythe	94.6707	0.256555	0.120405	0.0472358	0.26026	0.209319	0.382517	0.0861358	0.0592763	2.48775	1.17348	0.246367	100
			Forest of Dean	98.4602	0.120789	0.0707654	0.0512439	0.157392	0.0012201	0.193995	0.0305023	0.0061005	0.193995	0.644209	0.0695453	100
			Fylde	97.4748	0.0831606	0.0712805	0.0607205	0.275882	0.0330002	0.392043	0.155761	0.0884407	0.258722	0.979447	0.126721	100
			Gateshead	96.268	0.451017	0.0449519	0.043953	0.526437	0.120871	0.45751	0.30817	0.144346	0.454014	0.778167	0.402569	100
			Gedling	93.0537	0.325868	0.984649	0.145319	0.361977	0.0590085	1.20307	0.847256	0.0598892	0.472949	2.30661	0.179668	100
			Gloucester	89.1312	0.903951	1.54493	0.415818	0.368155	0.402669	2.63296	0.525113	0.0977911	0.869437	2.92962	0.178325	100
			Gosport	96.4453	0.388516	0.221491	0.106509	0.259011	0.180339	0.518022	0.0375203	0.0580959	0.303793	1.29021	0.191232	100
			Gravesham	82.8018	2.18836	0.448289	0.199567	0.320488	0.468934	7.41054	0.5407	0.0924105	1.68403	2.03107	1.8138	100
			Great Yarmouth	96.8523	0.292978	0.0884073	0.0699035	0.194291	0.0185039	0.458485	0.119247	0.0791554	0.447177	1.19144	0.188123	100
			Greenwich	62.4622	13.8138	3.16275	2.13705	1.98816	0.646221	3.07829	1.01903	0.419945	5.01184	4.82171	1.43897	100
			Guildford	90.9056	0.847044	0.244928	0.115175	1.37335	0.233265	1.21079	0.355	0.672824	1.65035	1.82311	0.568584	100
			Hackney	54.6624	11.3599	7.78333	3.94445	1.39522	2.50944	3.08564	0.773541	0.698827	2.73968	6.44374	4.60389	100
			Halton	97.8488	0.0755491	0.106564	0.0246529	0.244938	0.0477152	0.224262	0.0349912	0.0429437	0.198018	1.07836	0.0731634	100
			Hambleton	98.3117	0.109939	0.0493606	0.0516042	0.141351	0.0336549	0.246803	0.0942338	0.0516042	0.157056	0.665246	0.0875028	100
			Hammersmith and Fulham	68.0695	5.78214	3.89659	2.10529	1.72061	0.578652	1.89103	0.883321	2.86477	4.0418	5.50377	2.66257	100
			Harborough	95.2379	0.209646	0.130004	0.0433347	0.264693	0.0515331	2.16556	0.154599	0.0409922	0.365417	1.13724	0.199105	100
			Haringey	60.5442	9.03674	7.095	2.63057	1.46866	1.73266	2.33205	0.75316	0.874371	3.18681	6.4913	3.85445	100
			Harlow	89.084	2.7531	0.661427	0.356341	1.01289	0.478376	1.29479	0.767597	0.179391	1.0019	2.13805	0.272137	100
			Harrogate	96.3299	0.395264	0.0937486	0.237539	0.550456	0.0430737	0.371827	0.0747455	0.0817133	0.485846	1.12498	0.210934	100
			Harrow	42.2458	3.56653	2.84954	1.82802	1.09974	0.576434	26.375	3.26158	1.5511	11.2748	3.97355	1.398	100
			Hart	94.8612	0.292202	0.195533	0.0681072	0.477849	0.149396	0.966682	0.154889	0.10985	0.940318	1.60052	0.18345	100
			Hartlepool	97.6866	0.140175	0.0391185	0.0054331	0.248837	0.232538	0.289042	0.316208	0.0619377	0.330334	0.597644	0.052158	100
			Hastings	93.7698	0.708002	0.335719	0.136282	0.405522	0.305804	0.539588	0.0864228	0.178386	1.01824	2.15835	0.357879	100
			Havant	97.0816	0.20881	0.0455736	0.0671174	0.259355	0.128435	0.41762	0.0596599	0.0604885	0.317358	1.25452	0.0994332	100
			Havering	87.6564	3.19561	1.21611	0.427851	0.61501	0.41099	2.11481	0.62892	0.131095	1.09682	2.0794	0.427008	100
			Herefordshire, County of	98.1971	0.0872044	0.0561378	0.0370619	0.150973	0.0174409	0.267063	0.0436022	0.0572279	0.305215	0.692185	0.0888395	100
			Hertsmere	85.0366	2.98907	0.557827	0.378883	0.917716	0.231928	3.72185	0.453859	0.199938	2.06536	2.61819	0.828743	100
			High Peak	97.8678	0.095718	0.090217	0.0165031	0.250847	0.0110021	0.162831	0.0858161	0.0363068	0.271751	1.03859	0.0726136	100
			Hillingdon	60.6094	4.11592	1.6847	1.53028	1.05463	0.963364	13.432	3.35845	1.06777	6.47232	3.82535	1.88584	100
			Hinckley and Bosworth	96.4702	0.126573	0.104684	0.0180818	0.256	0.0770856	1.32283	0.150365	0.0704239	0.331182	0.977369	0.0951674	100
			Horsham	96.0099	0.335108	0.118049	0.0426501	0.359479	0.159176	0.559021	0.125666	0.0571207	0.765417	1.35109	0.117288	100
			Hounslow	51.3886	4.24757	1.33133	1.04151	0.947011	0.861957	18.9642	5.38516	1.43253	8.2006	4.0751	2.12438	100
			Huntingdonshire	94.7985	0.508531	0.251906	0.20825	0.339217	0.20707	0.660146	0.588763	0.0778724	0.676664	1.49256	0.190552	100
			Hyndburn	87.6681	0.064409	0.0557386	0.0111477	0.331954	0.497932	0.345579	9.34922	0.112716	0.631704	0.86209	0.0693636	100
			Ipswich	88.9132	0.768458	1.16506	0.387603	0.49931	1.26477	1.35024	0.181431	0.113207	1.00762	3.61063	0.738469	100
			Isle of Wight	97.3095	0.101978	0.0831736	0.0339927	0.158391	0.0947456	0.314613	0.0578599	0.0376089	0.469388	1.23603	0.102701	100
			Islington	68.1698	6.12347	3.85349	2.77938	2.16228	2.26173	1.71449	0.461371	0.918375	2.63432	6.47132	2.44997	100
			Kensington and Chelsea	70.6068	3.48946	2.05296	0.970696	2.50112	0.526949	1.62434	0.574224	4.06873	4.77091	5.66408	3.14972	100
			Kettering	93.8647	0.729607	0.222519	0.10805	0.349826	0.10912	1.94491	0.159401	0.158331	0.670768	1.40465	0.278149	100
			King's Lynn and West Norfolk	97.2588	0.216343	0.0800266	0.0840957	0.261782	0.0345878	0.453032	0.0908776	0.0501862	0.423191	0.930479	0.116649	100
			Kingston upon Hull, City of	94.1167	0.964096	0.0920415	0.112322	0.828374	0.294455	0.423547	0.343986	0.442267	0.63337	1.34708	0.401707	100
			Kingston upon Thames	74.4839	1.63439	0.641634	0.236161	1.8012	0.557291	3.95164	1.87992	1.5238	8.14882	3.91666	1.22454	100
			Kirklees	79.125	0.559582	1.09502	0.21659	0.343703	0.173035	4.92286	9.89495	0.287366	0.71013	2.31739	0.354355	100
			Knowsley	97.2343	0.203574	0.0870501	0.0555201	0.305704	0.0068543	0.320098	0.0555201	0.0671725	0.273488	1.31123	0.0795103	100
			Lambeth	57.0878	11.6096	9.53063	4.77389	1.50881	0.732795	1.64409	1.01357	0.570135	2.009	7.6414	1.87834	100
			Lancaster	95.6401	0.341102	0.0787715	0.0339657	0.889611	0.223306	0.875881	0.298464	0.118518	0.409756	0.979946	0.110569	100
			Leeds	85.0964	1.98194	0.895294	0.568341	0.789504	0.589766	2.14642	2.99301	0.504468	1.23169	2.61243	0.590697	100
			Leicester	50.5204	3.78366	1.45222	1.00504	1.28699	1.10417	28.2971	2.44574	1.00382	3.99619	3.5108	1.59381	100
			Lewes	96.5713	0.254354	0.126151	0.0461529	0.324096	0.15692	0.369223	0.0656397	0.0994851	0.519989	1.30767	0.158971	100
			Lewisham	53.5317	11.6081	11.1837	4.37247	2.23426	0.503108	1.66736	0.578502	0.527756	4.27207	7.42048	2.10051	100
			Lichfield	96.7661	0.112266	0.296064	0.0695452	0.223538	0.106305	0.871302	0.15598	0.009935	0.25533	1.02728	0.106305	100
			Lincoln	95.5506	0.538801	0.176393	0.116526	0.483211	0.148598	0.558044	0.148598	0.187084	0.579425	1.31493	0.197774	100
			Liverpool	88.906	1.82027	0.314527	0.504058	1.71049	0.230481	1.05378	0.428588	1.20687	0.736683	2.5205	0.567735	100
			Luton	54.6646	4.51228	4.02409	1.26131	0.736709	6.69583	5.22881	14.4453	0.810035	2.88926	4.07528	0.656493	100
			Maidstone	94.1042	0.558839	0.229466	0.101197	0.297145	0.24558	0.790239	0.219153	0.0902393	1.63398	1.51151	0.218508	100
			Maldon	98.0529	0.0957341	0.0989794	0.0486784	0.168752	0.146035	0.189846	0.0113583	0.0129809	0.269354	0.821042	0.0843759	100
			Malvern Hills	97.6015	0.127293	0.054937	0.0200989	0.450215	0.0401978	0.3591	0.0576168	0.0147392	0.301483	0.856213	0.116573	100
			Manchester	66.6052	5.11163	1.91641	1.6147	2.69097	1.2794	2.26921	8.52747	1.88879	2.32327	4.60341	1.16949	100
			Mansfield	97.1819	0.145502	0.183792	0.0516915	0.197193	0.183792	0.498727	0.126357	0.0402045	0.227825	1.05872	0.10434	100
			Medway	89.6387	1.79672	0.541063	0.186796	0.403524	0.49408	2.70228	0.574406	0.195889	0.984371	1.96116	0.520981	100
			Melton	97.9018	0.0774178	0.0754327	0.0357313	0.204462	0	0.549865	0.0079403	0.0059552	0.266	0.82182	0.053597	100
			Mendip	97.9667	0.113471	0.0521601	0.0265376	0.234263	0.0631411	0.207725	0.0192169	0.0228772	0.325772	0.911429	0.0567355	100
			Merton	64.9026	5.22903	4.06925	1.12322	1.31101	1.1097	4.05923	3.67414	0.707586	7.9452	4.67417	1.19483	100
			Mid Devon	98.6444	0.0823151	0.021865	0.0167203	0.214791	0.0231511	0.149196	0.0090032	0.0051447	0.154341	0.622508	0.0565916	100
			Mid Suffolk	97.8662	0.169542	0.130258	0.0837374	0.16334	0.0392842	0.175745	0.0175745	0.0072366	0.272922	0.985206	0.0889063	100
			Mid Sussex	95.108	0.348205	0.143715	0.0715001	0.375375	0.285285	1.00815	0.11011	0.0622051	0.910196	1.40641	0.170885	100
			Middlesbrough	88.1824	1.06205	0.0664682	0.122099	0.653123	0.176285	1.0671	4.92082	0.686357	0.962344	1.7065	0.394475	100
			Milton Keynes	80.0149	5.24795	1.01438	0.622536	1.09396	0.79937	3.25776	1.5477	0.227071	2.45719	3.30961	0.407522	100
			Mole Valley	95.0723	0.24246	0.153441	0.0714495	0.419326	0.241288	0.828111	0.178038	0.173353	0.883162	1.47233	0.264715	100
			New Forest	97.5621	0.185876	0.0799039	0.0810373	0.191543	0.110505	0.26748	0.0192676	0.040802	0.354751	0.918045	0.188709	100
			Newark and Sherwood	97.51	0.144578	0.235157	0.0548699	0.191609	0.0635794	0.318768	0.126288	0.0339671	0.202061	1.0103	0.108869	100
			Newcastle upon Tyne	85.4934	1.66466	0.077451	0.0995799	2.15471	1.67466	1.81028	2.27142	0.928699	1.76388	1.52725	0.533948	100
			Newcastle-under-Lyme	94.9875	0.415755	0.190521	0.0621614	0.789531	0.124323	0.756432	0.391536	0.109792	0.773385	1.20286	0.196172	100
			Newham	28.9677	12.2769	4.88662	2.4011	1.27604	12.0987	13.7942	9.84045	1.14389	6.46527	4.52783	2.32122	100
			North Devon	97.9449	0.0672596	0.0747328	0.0266903	0.162277	0.0832737	0.229537	0.07153	0.0651243	0.344839	0.838075	0.0918146	100
			North East Derbyshire	98.0419	0.157539	0.0656413	0.015148	0.188845	0.0323157	0.353453	0.0797794	0.0403947	0.14845	0.793755	0.082809	100
			North East Lincolnshire	97.3718	0.19171	0.0444818	0.0213011	0.379035	0.167903	0.321396	0.122168	0.166023	0.343324	0.743033	0.127807	100
			North Hertfordshire	89.4905	0.675771	1.05732	0.226568	0.63565	0.389414	2.72511	0.333559	0.114858	1.28231	2.65588	0.413015	100
			North Kesteven	98.2082	0.100217	0.0937216	0.0389733	0.199506	0.0630997	0.201362	0.0269102	0.0399013	0.205074	0.733998	0.0890819	100
			North Lincolnshire	95.9999	0.217981	0.0382213	0.0388185	0.31652	0.86177	0.670067	0.514793	0.103317	0.353547	0.742926	0.142135	100
			North Norfolk	98.6483	0.0660105	0.0719219	0.0167489	0.138918	0.0660105	0.110346	0.0049262	0.0098523	0.202958	0.607888	0.0561582	100
			North Somerset	97.2898	0.189074	0.0928093	0.0301136	0.305579	0.147606	0.403325	0.054797	0.0626956	0.291263	1.00362	0.129341	100
			North Tyneside	96.6255	0.286851	0.0453185	0.0333664	0.432767	0.341632	0.545316	0.158864	0.088147	0.421313	0.90388	0.117031	100
			North Warwickshire	97.8956	0.0483762	0.199955	0.0290257	0.10804	0.0177379	0.580514	0.0564389	0.0112878	0.172542	0.815945	0.0645016	100
			North West Leicestershire	97.5596	0.0973595	0.083451	0.0385159	0.211837	0.0213977	0.55634	0.0171182	0.0267471	0.342363	0.942569	0.102709	100
			Northampton	84.5187	3.05231	1.38917	0.623382	0.803984	1.58769	2.51239	0.724293	0.256049	0.855854	3.22961	0.446553	100
			Northumberland	98.4299	0.0610705	0.0360728	0.0098093	0.143025	0.0933462	0.297126	0.111066	0.0230992	0.196502	0.535396	0.063602	100
			Norwich	90.8408	1.30328	0.205264	0.111688	1.26706	0.40751	1.27083	0.192435	0.485239	1.27234	2.29338	0.350157	100
			Nottingham	71.5447	3.23116	3.06922	0.95721	1.95891	0.343169	3.23901	5.48646	0.775975	2.07079	6.62948	0.693863	100
			Nuneaton and Bedworth	91.3295	0.443107	0.280235	0.112573	0.242711	0.0407179	4.55482	0.420752	0.0606777	1.03232	1.11455	0.368058	100
			Oadby and Wigston	73.0123	0.537654	0.542995	0.11394	0.583942	0.22788	17.6927	1.92273	0.340039	1.8622	2.09364	1.06997	100
			Oldham	77.5137	0.729223	0.37306	0.141398	0.322814	7.25221	0.691428	10.0873	0.0684758	0.839495	1.80394	0.17697	100
			Oxford	77.6513	2.93339	1.23366	0.459495	2.3429	1.17902	2.92878	3.17631	0.606954	2.76684	3.97285	0.748489	100
			Pendle	79.8607	0.0749005	0.0570138	0.0089433	0.314135	0.428163	0.263829	17.1265	0.0581317	0.656218	1.05755	0.0939051	100
			Peterborough	82.5264	1.35053	0.639326	0.277731	0.474865	0.124707	2.52463	6.57732	0.233076	2.00238	2.69453	0.574522	100
			Plymouth	96.1483	0.431384	0.133784	0.0893191	0.48794	0.140024	0.341285	0.0787881	0.155626	0.475459	1.28206	0.235974	100
			Portsmouth	88.3573	1.44253	0.263343	0.13606	1.27331	1.77951	1.41961	0.262855	0.52571	1.34792	2.6661	0.52571	100
			Preston	80.1807	0.471463	0.616967	0.106989	0.880872	0.267471	10.2859	3.15616	0.446499	0.910115	2.37229	0.304561	100
			Reading	74.7518	3.90949	2.106	0.709065	1.02956	0.446377	4.18374	4.47469	0.436743	3.45669	3.96922	0.526661	100
			Redbridge	42.53	4.42951	3.2491	1.22737	1.07538	5.73933	16.3673	11.1306	0.555974	7.44919	4.10654	2.13966	100
			Redcar and Cleveland	98.5397	0.0591817	0.0251522	0.0059182	0.114665	0.0695385	0.0673191	0.218232	0.0273715	0.173106	0.631024	0.0687987	100
			Redditch	92.0239	0.189992	0.662598	0.170993	0.248177	0.227991	0.854965	3.06362	0.0641224	0.389484	1.96523	0.138932	100
			Reigate and Banstead	90.6004	0.951863	0.43748	0.182102	0.663112	0.385969	1.59031	0.862626	0.192984	1.57072	2.20336	0.359125	100
			Ribble Valley	97.8506	0.113772	0.021004	0.026255	0.190786	0.0560106	0.357068	0.516348	0.015753	0.15578	0.63012	0.0665126	100
			Richmond upon Thames	85.9538	0.878657	0.449222	0.178084	0.937483	0.463661	2.78197	0.621958	0.626772	2.47179	3.62586	1.01075	100
			Richmondshire	95.3642	0.471471	0.15395	0.329068	0.150101	0.0384874	0.144328	0.051958	0.0288656	2.01482	0.966035	0.286731	100
			Rochdale	81.6603	1.00662	0.134625	0.167219	0.447806	2.05103	0.521968	10.5173	0.14549	1.40294	1.68588	0.258858	100
			Rochford	97.1784	0.282157	0.114063	0.123669	0.273752	0.0972541	0.314575	0.050428	0.0480267	0.321779	1.0866	0.109261	100
			Rossendale	93.816	0.0720779	0.0926716	0.0161808	0.342738	2.40946	0.273602	1.67544	0.0544262	0.294195	0.885529	0.067665	100
			Rother	97.089	0.199806	0.0838963	0.0529872	0.239546	0.120325	0.304676	0.0176624	0.0794807	0.535391	1.13812	0.139091	100
			Rotherham	93.5782	0.649876	0.109997	0.061023	0.2301	0.0423663	0.373523	2.95748	0.225824	0.497512	0.991527	0.282571	100
			Rugby	90.4971	1.00125	0.753435	0.230827	0.431676	0.139895	3.05871	0.611541	0.101924	0.979266	1.98451	0.209843	100
			Runnymede	88.974	0.725376	0.242206	0.103093	1.45696	0.291889	2.51149	0.469507	0.45336	2.17737	2.07552	0.51919	100
			Rushcliffe	93.1386	0.181771	0.314049	0.068389	0.502119	0.0359942	2.12456	0.964645	0.137678	0.524616	1.75382	0.253759	100
			Rushmoor	84.7698	1.18861	0.573518	0.229194	0.529811	0.2196	1.39648	0.676922	0.142846	7.57619	2.1928	0.504227	100
			Rutland	97.142	0.310418	0.286334	0.0749284	0.334502	0.0187321	0.30239	0.101689	0.0133801	0.219433	1.04097	0.155209	100
			Ryedale	98.6725	0.129466	0.0154586	0.0096616	0.164248	0.0135263	0.0676315	0.0096616	0.0193233	0.272458	0.583564	0.0425113	100
			Salford	90.1378	2.28869	0.284697	0.222713	1.08877	0.258621	1.09134	0.787832	0.609149	0.804076	1.97321	0.453121	100
			Sandwell	69.9438	1.42698	3.6947	0.837166	0.272347	2.13852	10.1927	4.52894	0.292473	2.10314	3.31069	1.25851	100
			Scarborough	97.5283	0.161775	0.046878	0.0119493	0.263804	0.10019	0.352045	0.155341	0.113059	0.382377	0.798765	0.0854834	100
			Sedgemoor	98.3733	0.0663246	0.0471254	0.0087269	0.121304	0.130904	0.125668	0.0296715	0.0296715	0.233881	0.758369	0.0750515	100
			Sefton	97.4254	0.169473	0.0814493	0.0398115	0.35246	0.112495	0.243252	0.0463859	0.119435	0.238504	1.02999	0.141349	100
			Selby	98.3559	0.203717	0.0395451	0.010785	0.203717	0.0023967	0.209709	0.0203717	0.010785	0.154585	0.750159	0.0383468	100
			Sevenoaks	95.7665	0.495243	0.177557	0.06963	0.435188	0.127075	0.619707	0.0922598	0.0731115	0.540503	1.45788	0.145353	100
			Sheffield	83.6884	2.08848	0.996204	0.548763	1.33852	0.601775	1.0617	3.97866	1.52561	1.04994	2.40439	0.717571	100
			Shropshire	97.9567	0.0986512	0.0535722	0.0372392	0.333193	0.0679452	0.245648	0.0705585	0.0584721	0.291707	0.708198	0.0780717	100
			Slough	45.6853	5.38354	2.20819	1.04918	0.568453	0.39157	15.6357	17.7376	0.661888	5.3921	3.3936	1.89294	100
			Solihull	89.1472	0.412243	0.933838	0.221121	0.438372	0.306279	3.43439	1.65139	0.17322	0.731103	2.13089	0.419985	100
			Somerset West and Taunton	97.5715	0.138062	0.0476315	0.0255415	0.327208	0.0918115	0.245751	0.042109	0.0497025	0.535682	0.8408	0.0842181	100
			South Bucks	84.2942	0.529409	0.415751	0.115154	0.788132	0.255732	7.11562	1.44316	0.260218	1.663	2.40328	0.716347	100
			South Cambridgeshire	93.299	0.510907	0.229236	0.112265	0.799301	0.145877	1.48566	0.312594	0.170078	0.980807	1.69675	0.25747	100
			South Derbyshire	95.6834	0.183911	0.216677	0.0486201	0.22936	0.0042278	1.74293	0.189196	0.0475632	0.344569	1.12249	0.187082	100
			South Gloucestershire	94.9792	0.375618	0.372954	0.0955219	0.499302	0.0905745	1.02715	0.265635	0.139287	0.568184	1.39553	0.191044	100
			South Hams	98.369	0.0878037	0.0433005	0.0144335	0.122685	0.0769786	0.138321	0.0144335	0.0841953	0.19846	0.785422	0.0649507	100
			South Holland	97.8475	0.155206	0.0815679	0.0543786	0.199388	0.0611759	0.284355	0.0543786	0.0147275	0.24697	0.901779	0.0985612	100
			South Kesteven	97.4631	0.246659	0.0874518	0.046342	0.325889	0.0470894	0.380453	0.069513	0.0358777	0.358029	0.853589	0.0859569	100
			South Lakeland	98.3638	0.102259	0.0646356	0.0096471	0.257578	0.0511297	0.180401	0.0385884	0.0337649	0.231531	0.610662	0.0559532	100
			South Norfolk	97.5559	0.208851	0.0548334	0.0411251	0.262071	0.0483824	0.34916	0.0516079	0.0564461	0.312873	0.978938	0.079831	100
			South Northamptonshire	96.928	0.177253	0.165514	0.0986043	0.174905	0.0610407	0.694925	0.0950827	0.034042	0.299334	1.17738	0.0939088	100
			South Oxfordshire	96.0792	0.331454	0.179507	0.0610769	0.329964	0.133326	0.6063	0.144499	0.0662908	0.577251	1.34146	0.149713	100
			South Ribble	97.0566	0.0715222	0.136626	0.037595	0.25858	0.0238407	0.731727	0.220985	0.0596019	0.242992	1.0765	0.0834426	100
			South Somerset	98.0694	0.128378	0.0688402	0.0241871	0.234429	0.0558164	0.212102	0.0539558	0.027288	0.317533	0.718171	0.0899264	100
			South Staffordshire	95.9022	0.131322	0.343102	0.0601123	0.18866	0.0157217	1.32709	0.157217	0.0406914	0.273742	1.38258	0.177562	100
			South Tyneside	95.9305	0.21333	0.0411809	0.0290291	0.158648	1.0356	0.434087	0.292992	0.382105	0.31392	0.894503	0.274089	100
			Southampton	85.9196	1.48091	0.477875	0.180258	1.456	0.591434	2.84614	1.27447	0.553862	2.22938	2.39697	0.593122	100
			Southend-on-Sea	91.5725	1.5709	0.301743	0.227459	0.624215	0.537263	1.04228	0.609819	0.171026	0.894862	2.10241	0.345507	100
			Southwark	54.2345	16.4467	6.23485	4.20559	2.80072	1.357	2.0185	0.562989	0.846391	2.69319	6.16686	2.43268	100
			Spelthorne	87.2978	1.01571	0.438294	0.162137	0.649595	0.270926	4.19779	0.686207	0.336827	1.8264	2.49168	0.626582	100
			St Albans	88.4235	0.855229	0.647643	0.19479	0.81684	1.87184	1.57112	0.81684	0.326309	1.32941	2.77541	0.371097	100
			St. Helens	98.0429	0.0867045	0.0342255	0.0205353	0.292057	0.0695918	0.287494	0.0758665	0.0667397	0.281219	0.672531	0.0701622	100
			Stafford	94.9866	0.298772	0.444719	0.102392	0.384354	0.0978077	1.03844	0.281961	0.174984	0.70987	1.29442	0.185682	100
			Staffordshire Moorlands	98.6808	0.0535497	0.0617881	0.0082384	0.111219	0.0020596	0.140053	0.0895928	0.0195662	0.174037	0.619941	0.0391325	100
			Stevenage	87.6615	2.28093	0.807556	0.289434	0.75634	0.638422	1.93671	0.582441	0.157223	1.86048	2.69781	0.331122	100
			Stockport	92.0727	0.344542	0.262995	0.0836643	0.60789	0.248875	0.983497	2.35566	0.256641	0.662254	1.80178	0.319478	100
			Stockton-on-Tees	94.6188	0.488492	0.043839	0.058974	0.45196	0.0688899	0.776577	1.60326	0.123167	0.560514	1.04222	0.163353	100
			Stoke-on-Trent	88.6365	1.01844	0.334929	0.148991	0.491551	0.440548	0.935311	4.18822	0.16385	1.35056	1.80356	0.487534	100
			Stratford-on-Avon	97.3623	0.0929576	0.0954476	0.0307092	0.324522	0.0107897	0.468108	0.0614184	0.0423289	0.351911	1.04411	0.115367	100
			Stroud	97.9136	0.0851222	0.110836	0.0345809	0.171131	0.0469946	0.156944	0.0248273	0.0292608	0.266007	1.07821	0.0824622	100
			Sunderland	95.926	0.385472	0.0402895	0.0362969	0.55752	0.75316	0.630113	0.242826	0.105987	0.479118	0.645358	0.197818	100
			Surrey Heath	90.1885	0.612927	0.293694	0.0928678	0.621053	0.345932	1.98853	0.774285	0.213596	2.526	1.88754	0.455052	100
			Sutton	78.597	2.87726	1.44205	0.477002	1.17804	0.622154	3.39423	1.36474	0.51329	5.02929	3.75185	0.753105	100
			Swale	96.5546	0.731034	0.203924	0.0920234	0.171532	0.151655	0.401222	0.078772	0.0346008	0.293002	1.15949	0.128097	100
			Swindon	89.8363	0.821396	0.385836	0.160646	0.456119	0.447513	3.29945	0.617721	0.0898851	1.56916	2.0205	0.295473	100
			Tameside	90.929	0.541664	0.169156	0.102588	0.433605	1.95875	1.67241	2.2387	0.0702158	0.331929	1.44033	0.111707	100
			Tamworth	97.3286	0.11847	0.32807	0.0650931	0.195279	0.0494708	0.502519	0.0611876	0.0390559	0.184864	1.0454	0.0820174	100
			Tandridge	93.8336	0.481939	0.449408	0.131328	0.503627	0.122895	0.898817	0.167474	0.0566279	0.91448	2.15547	0.284344	100
			Teignbridge	98.3441	0.0386411	0.0418612	0.0136854	0.279343	0.0627918	0.132829	0.0136854	0.0209306	0.230237	0.744647	0.0772822	100
			Telford and Wrekin	92.6633	0.613895	0.364256	0.0894138	0.38826	0.097215	1.84588	1.34601	0.0516079	0.51788	1.79008	0.232236	100
			Tendring	97.5508	0.173128	0.0970677	0.0441875	0.26585	0.0804068	0.233977	0.0246291	0.0340461	0.31873	1.06267	0.114453	100
			Test Valley	95.9166	0.221653	0.128009	0.0687297	0.372859	0.142614	0.804997	0.121136	0.119418	0.592794	1.28353	0.227667	100
			Tewkesbury	97.508	0.161088	0.0964085	0.0536959	0.192817	0.0768827	0.47228	0.0671198	0.0378312	0.290446	0.947	0.0964085	100
			Thanet	95.5345	0.435962	0.178111	0.0640901	0.335355	0.132652	0.549983	0.137123	0.0879376	0.710954	1.62908	0.204194	100
			Three Rivers	86.2306	0.989498	0.684861	0.169497	0.675699	0.18095	5.99081	0.692878	0.146592	1.61366	2.29279	0.332123	100
			Thurrock	85.8749	6.17736	0.847151	0.789449	0.525031	0.432453	1.41657	0.338607	0.16106	1.04562	1.96506	0.426746	100
			Tonbridge and Malling	95.9166	0.183767	0.118373	0.0463557	0.410579	0.195356	0.624974	0.136584	0.107611	0.644841	1.38819	0.226812	100
			Torbay	97.5107	0.106904	0.0557426	0.0290167	0.199299	0.0755962	0.30773	0.0603242	0.0763598	0.390199	1.08431	0.103849	100
			Torridge	98.7186	0.0172308	0.053259	0.0093986	0.197372	0.0266295	0.0610912	0.0046993	0.0485597	0.134714	0.672003	0.0563919	100
			Tower Hamlets	45.1872	3.73678	2.10196	1.49274	3.19131	32.0261	2.67104	0.961054	1.01261	2.27709	4.0772	1.26488	100
			Trafford	85.5485	0.797518	1.67801	0.410896	0.985091	0.201697	2.78315	3.10136	0.555659	0.861072	2.66178	0.415309	100
			Tunbridge Wells	94.95	0.364193	0.123426	0.066928	0.479796	0.445897	0.639727	0.152109	0.106042	0.805744	1.64539	0.220776	100
			Uttlesford	96.624	0.247976	0.200144	0.0767846	0.25427	0.23413	0.357489	0.0503506	0.0503506	0.516093	1.22981	0.158604	100
			Vale of White Horse	94.9053	0.684365	0.203326	0.128938	0.536417	0.152908	0.695937	0.289285	0.123153	0.77363	1.30096	0.205806	100
			Wakefield	95.4333	0.599993	0.10005	0.0708943	0.261787	0.0098209	0.472629	1.50259	0.117236	0.361223	0.898609	0.171865	100
			Walsall	78.89	0.742231	1.18705	0.435536	0.368702	1.92854	6.12721	5.30553	0.0824289	1.50154	2.68228	0.748915	100
			Waltham Forest	52.1973	7.2856	7.29567	2.76284	0.998649	1.79362	3.5369	10.2022	1.46216	4.52935	5.33051	2.60524	100
			Wandsworth	71.407	4.82679	4.0056	1.83749	1.21012	0.486327	2.81503	3.16552	0.765485	3.18246	4.96458	1.33357	100
			Warrington	95.9274	0.192357	0.105821	0.0449987	0.419823	0.0751627	0.891568	0.583005	0.117194	0.458888	1.06019	0.123623	100
			Warwick	89.1513	0.344357	0.282605	0.079914	0.839097	0.0501279	4.90018	0.348716	0.167819	1.08683	2.03635	0.712687	100
			Watford	71.9217	3.47947	1.72534	0.585819	0.910289	0.400882	5.45177	6.73525	0.325578	4.40859	3.43739	0.617933	100
			Waverley	96.0065	0.290363	0.120916	0.0312572	0.512454	0.139012	0.438423	0.202349	0.133254	0.585661	1.33501	0.204817	100
			Wealden	97.4872	0.144378	0.0738676	0.0120874	0.275996	0.145721	0.308229	0.0349193	0.0530504	0.389484	0.958936	0.116174	100
			Wellingborough	87.3029	1.19831	1.87643	0.502946	0.230904	0.713944	4.10982	0.368916	0.0809491	0.498965	2.86374	0.252136	100
			Welwyn Hatfield	84.0784	3.55634	0.650473	0.30669	1.73158	0.420681	3.18994	0.664043	0.512055	1.86819	2.53042	0.491247	100
			West Berkshire	94.82	0.455722	0.334153	0.104666	0.428417	0.146273	1.08892	0.307498	0.0903642	0.504479	1.57325	0.146273	100
			West Devon	98.4632	0.04855	0.0429481	0.0186731	0.17366	0.0317443	0.106437	0.0074692	0.0504173	0.240883	0.750658	0.0653558	100
			West Lancashire	98.119	0.103899	0.0433663	0.0099381	0.171658	0.011745	0.371324	0.0767945	0.0569183	0.193341	0.782401	0.0596287	100
			West Lindsey	98.1513	0.142297	0.0829132	0.0257703	0.145658	0	0.414566	0.0717087	0.042577	0.183753	0.705882	0.0336134	100
			West Oxfordshire	96.841	0.257685	0.104028	0.0553546	0.295861	0.145067	0.337854	0.090667	0.0505827	0.489602	1.20539	0.126934	100
			West Suffolk	94.5923	0.483146	0.252993	0.551079	0.236009	0.13001	0.526482	0.151093	0.0503643	0.764248	1.84357	0.418726	100
			Westminster	61.683	4.16644	2.02784	1.31361	2.69695	2.87106	3.28766	1.06109	7.16695	4.60583	5.19381	3.92578	100
			Wigan	97.2767	0.412145	0.0679568	0.0478215	0.280322	0.034293	0.320593	0.21268	0.0956429	0.259243	0.867078	0.125531	100
			Wiltshire	96.6007	0.301074	0.244384	0.139921	0.256911	0.126332	0.328463	0.0456494	0.061149	0.554375	1.18221	0.158817	100
			Winchester	95.6962	0.214417	0.126077	0.0514602	0.638964	0.190403	0.57035	0.0789056	0.0943437	0.784768	1.39457	0.159527	100
			Windsor and Maidenhead	86.1269	0.718733	0.3272	0.147344	0.740869	0.271859	4.05368	2.93166	0.262175	1.58135	2.29317	0.545102	100
			Wirral	96.9895	0.121645	0.0591026	0.0365873	0.516913	0.266118	0.420285	0.0706729	0.0650441	0.325846	1.02757	0.100693	100
			Woking	83.5964	1.02018	0.272183	0.101817	0.877034	0.453638	2.34682	5.72794	0.553439	2.14924	2.35388	0.54739	100
			Wokingham	88.4344	0.779246	0.4612	0.1153	0.779246	0.143801	3.45317	1.85581	0.323876	1.17697	2.06115	0.415857	100
			Wolverhampton	68.017	1.63587	3.81088	1.49156	0.551569	0.173167	12.8921	1.76975	0.143905	2.63559	5.12446	1.75412	100
			Worcester	93.4452	0.228819	0.18832	0.0617609	0.395877	0.454601	0.816054	1.94699	0.0617609	0.806941	1.4124	0.181233	100
			Worthing	93.7844	0.578173	0.161506	0.0907875	0.452982	0.519878	0.74828	0.163417	0.144304	1.33792	1.75459	0.263761	100
			Wychavon	97.8733	0.077815	0.100903	0.0162471	0.160761	0.0803804	0.395916	0.0718293	0.0367697	0.256533	0.822616	0.106889	100
			Wycombe	81.2595	1.01606	1.97036	0.470742	0.552889	0.347813	1.71226	7.62683	0.164294	1.75305	2.82503	0.301205	100
			Wyre	98.2394	0.0723905	0.0306267	0.0176336	0.292346	0.0723905	0.2181	0.0649658	0.0417637	0.273784	0.616247	0.0603254	100
			Wyre Forest	97.2422	0.0867568	0.10717	0.024496	0.171472	0.522582	0.30518	0.135749	0.0142894	0.283746	1.01863	0.0877775	100
			York	94.2843	0.455943	0.103509	0.0434232	1.23655	0.186821	0.773033	0.210552	0.25145	0.996208	1.21837	0.239837	100
